# Supplementary material for: Gene expression of benthic amphipods (genus: Diporeia) in relation to a circular ssDNA virus across two Laurentian Great Lakes
Source: PeerJ. 2017 Sep 26;5:e3810. doi: 10.7717/peerj.3810 (PMC5621510; doi:10.7717/peerj.3810)
Supplement: Supplemental Information 12 [file peerj-05-3810-s012.xlsx]

## Sheet: Quantitation
Sample_ID	Wet weight(mg)	Station	Lake	Collection depth (m)	LM29173 Load (mg-1)	[ACT]RTmean-NRTmean	[UBQ]RTmean-NRTmean	[NMHC]RTmean-NRTmean	[EF1A]RTmean-NRTmean
1	1.1	MI 40	Michigan	167.6	3.97662e+06	7.98012e+07	2.92513e+07	8.25117e+07	4.67886e+07
2	5.5	MI 40	Michigan	167.6	490687	5.68554e+07	2.09821e+07	2.77516e+07	2.14406e+07
3	2.2	MI 40	Michigan	167.6	1.84929e+06	3.70556e+08	5.50916e+07	6.85496e+07	1.06397e+08
4	1.9	MI 40	Michigan	167.6	1.04536e+06	2.76409e+08	2.08699e+07	6.95991e+07	6.77404e+07
5	2.1	MI 40	Michigan	167.6	262469	1.59928e+08	7.13404e+07	1.72074e+08	1.32735e+08
6	2.6	MI 40	Michigan	167.6	815767	2.25661e+08	8.40039e+07	1.47784e+08	1.1804e+08
7	1.7	MI 40	Michigan	167.6	3.41796e+06	1.00733e+08	5.7785e+07	6.90733e+07	9.55809e+07
8	3.9	MI 40	Michigan	167.6	1.29461e+06	5.13639e+08	1.01833e+08	7.75358e+07	8.54325e+07
9	1	MI 40	Michigan	167.6	383050	3.21818e+08	6.052e+07	7.22293e+07	1.2031e+08
10	1.1	MI 40	Michigan	167.6	2.08557e+06	5.43776e+07	3.46591e+07	8.257e+07	5.80504e+07
11	1.6	MI 40	Michigan	167.6	837276	2.05791e+08	9.39944e+07	7.98851e+07	5.40451e+07
12	1	MI 40	Michigan	167.6	1.656e+06	4.21053e+07	2.32647e+07	3.46176e+07	4.6179e+07
13	4.6	MI 40	Michigan	167.6	646549	1.35392e+08	4.43876e+07	5.59413e+07	6.99731e+07
14	2.8	MI 40	Michigan	167.6	872375	2.23757e+07	2.60767e+07	1.99245e+07	3.25897e+07
15	0.2	MI 27M	Michigan	102	9.08378e+06	2.84108e+08	1.97367e+08	5.76394e+08	3.73876e+08
16	3.4	MI 27M	Michigan	102	2.97488e+06	4.70064e+07	2.54011e+07	1.88078e+07	3.02518e+07
17	1.6	SU MED 067	Superior	81	0	3.54603e+07	1.62573e+07	6.91533e+07	3.24171e+07
18	1.1	SU MED 067	Superior	81	0	7.90981e+07	4.03316e+07	9.61989e+07	3.09021e+07
19	1.1	MI 40	Michigan	167.6	5.42288e+06	3.69675e+08	1.01722e+08	1.94439e+08	1.71233e+08
20	3	SU MED 066	Superior	44	351.543	3.78142e+07	1.39065e+07	2.44121e+07	2.93509e+07
21	0.8	MI 40	Michigan	167.6	1.01868e+07	1.57255e+08	2.13873e+08	5.59776e+07	8.89899e+07
22	2.1	SU MED 066	Superior	44	28029.1	2.92501e+07	1.54209e+07	5.95227e+06	2.02053e+07
23	3.4	MI 40	Michigan	167.6	1.14403e+06	1.69818e+08	5.89611e+07	6.2361e+07	9.75053e+07
24	2.9	MI 40	Michigan	167.6	2.07396e+06	7.70697e+07	2.79281e+07	6.56537e+07	6.41903e+07
25	1.1	MI 40	Michigan	167.6	6.28884e+06	2.4591e+08	2.61183e+08	2.07284e+08	2.97641e+08
26	1.8	MI 40	Michigan	167.6	2.07693e+06	1.66413e+06	3.77887e+06	1.04852e+06	2.05323e+06
26	3.5	SU MED 066	Superior	44	0	1.71168e+06	3.88683e+06	1.07848e+06	2.11189e+06
28	0.7	MI 40	Michigan	167.6	1.05619e+07	1.21319e+08	5.76132e+07	6.03596e+07	7.81452e+07
29	3.7	MI 27M	Michigan	102	7.09926e+06	9.05555e+06	2.62504e+06	3.69675e+06	3.40824e+06
30	2.8	MI 27M	Michigan	102	2.0639e+06	1.20125e+07	7.19993e+06	8.48684e+06	8.44629e+06
31	0.7	MI 27M	Michigan	102	6.12101e+06	2.23695e+07	7.67709e+06	4.33569e+06	9.82454e+06
32	2	MI 40	Michigan	167.6	2.05542e+06	9.62884e+06	5.22765e+06	1.07954e+07	6.52169e+06
33	4	MI 40	Michigan	167.6	3.14987e+06	5.8583e+06	3.53737e+06	2.55876e+06	3.7719e+06
34	0.1	MI 40	Michigan	167.6	1.08426e+07	7.83452e+07	2.84336e+07	1.75436e+07	4.50682e+07
35	0.4	MI 40	Michigan	167.6	2.88402e+06	8.00093e+07	2.77964e+07	1.47893e+08	5.17242e+07
36	3.1	HU 48	Huron	112	8657.61	1.09917e+07	1.60844e+06	1.82227e+06	4.81973e+06
37	2.4	MI 40	Michigan	167.6	1.14419e+06	7.23922e+07	6.29378e+07	5.77682e+07	1.04976e+08
38	3	SU MED 066	Superior	44	0	1.22842e+07	6.71411e+06	1.85609e+06	9.76048e+06
39	2.6	MI 40	Michigan	167.6	2.22467e+06	9.52341e+07	1.60823e+07	3.39891e+07	3.31997e+07
40	2	MI 27M	Michigan	102	3.94604e+06	3.8307e+07	2.1176e+07	2.7632e+07	2.27494e+07
41	4.8	HU 38	Huron	135	0	1.10583e+07	212413	1.37452e+06	2.07322e+06
42	1.3	SU 01M	Superior	95	0	1.6001e+07	426098	3.33901e+06	4.79229e+06
43	4.1	SU MED 066	Superior	44	6947.31	9.09607e+06	122965	320815	1.02005e+06
44	0.4	SU MED 066	Superior	44	0	1.4716e+07	283434	3.35898e+06	5.73605e+06
45	0.2	MI 27M	Michigan	102	8.29969e+06	2.90616e+07	779196	1.85428e+07	1.9072e+07
46	0.1	MI 27M	Michigan	102	1.56816e+07	1.09592e+08	1.79923e+07	4.14853e+08	9.34971e+07
47	0.5	MI 27M	Michigan	102	967412	2.99311e+07	896908	5.96074e+06	6.41443e+06
48	1	MI 27M	Michigan	102	1.20818e+06	547842	360450	4.99017e+06	3.05872e+06
49	2.5	MI 27M	Michigan	102	2.23077e+06	7.46352e+06	821042	1.23499e+07	4.82441e+06
50	0.1	MI 27M	Michigan	102	9.89573e+06	7.74119e+07	2.53694e+06	5.13676e+07	3.73987e+07
51	0.1	MI 27M	Michigan	102	3.97344e+06	1.41236e+08	4.68102e+06	1.4245e+08	5.26741e+07
52	2.4	MI 27M	Michigan	102	3.32579e+06	8.17218e+06	447692	5.35838e+06	2.74971e+06
53	4	MI 40	Michigan	167.6	4.27432e+06	2.69631e+06	154607	5.16936e+06	929562
54	0.4	MI 40	Michigan	167.6	2.47197e+07	2.85912e+07	3.67455e+06	7.37466e+07	1.85987e+07
55	4	MI 40	Michigan	167.6	929895	9.25798e+06	1.29307e+06	8.63579e+06	3.43189e+06
56	0.1	MI 40	Michigan	167.6	7.35647e+06	7.83946e+07	2.80703e+06	2.67493e+08	2.39576e+07
57	1	MI 27M	Michigan	102	2.87813e+06	4.76309e+07	3.60366e+06	6.63557e+07	3.81136e+07
58	1.2	MI 40	Michigan	167.6	1.4885e+06	4.35615e+08	3.47277e+07	9.62069e+07	1.19016e+08
59	0.6	MI 27M	Michigan	102	1.63243e+07	5.30485e+08	5.33709e+07	3.09824e+08	2.56149e+08
60	4.5	MI 27M	Michigan	102	1.69727e+06	3.50975e+07	1.12724e+06	1.76395e+07	9.00116e+06
61	0.8	MI 40	Michigan	167.6	5.03856e+06	7.26631e+07	784921	1.03979e+08	2.40608e+07
62	0.8	MI 40	Michigan	167.6	1.64127e+06	1.84698e+07	971564	5.69519e+07	2.60696e+07
63	8.3	HU 48	Huron	112	4160.61	4.51635e+06	28049.1	328199	1.2194e+06
64	10.8	HU 48	Huron	112	6013.9	2.96639e+06	160319	333055	985723
65	6.4	HU 48	Huron	112	1786.23	5.72334e+06	156193	1.14324e+06	2.74544e+06
66	1.4	HU 48	Huron	112	15780.2	4.16188e+07	368727	9.08384e+06	1.08443e+07
67	0.6	HU 38	Huron	135	27510.5	4.02893e+07	1.7253e+06	3.97149e+07	3.47118e+07
68	2.3	SU MED 066	Superior	44	13282.9	5.23045e+06	335045	1.25281e+07	2.69742e+06
69	3.4	SU MED 066	Superior	44	4860.44	8.41666e+06	235377	5.08405e+06	2.32344e+06
70	3.1	SU 23B	Superior	63	0	3.91286e+07	2.24893e+06	1.16856e+07	1.38777e+07
71	2.5	SU 23B	Superior	63	0	4.23329e+07	3.79867e+06	2.84391e+07	1.78038e+07
72	3.6	SU 23B	Superior	63	0	5.47737e+07	1.44363e+06	1.30885e+07	6.53937e+06
73	0.2	HU 48	Huron	112	0	1.72602e+08	5.33661e+06	6.68241e+07	5.5692e+07
74	0.4	HU 48	Huron	112	0	4.7094e+07	2.90417e+06	3.97951e+07	5.45243e+07
75	1.1	SU MED 066	Superior	44	0	5.97086e+06	224710	6.18289e+06	4.61092e+06
76	2.9	SU MED 066	Superior	44	0	1.34272e+06	88369.9	4.18644e+06	1.02441e+06
77	0.4	MI 40	Michigan	167.6	6.8965e+06	7.71028e+08	4.36676e+07	1.08003e+08	3.44324e+08
78	0.7	SU MED 066	Superior	44	0	6.90679e+07	1.11607e+06	8.59719e+07	3.27373e+07
79	2.7	MI 27M	Michigan	102	9.96267e+06	1.01716e+08	1.16589e+07	2.62095e+07	6.08001e+07
80	2.6	MI 27M	Michigan	102	2.07305e+06	2.74781e+07	775130	1.42706e+07	1.5678e+07
81	0.2	SU MED 066	Superior	44	0	1.89772e+07	431969	9.41212e+07	6.86199e+06
82	0.2	MI 27M	Michigan	102	1.85476e+07	4.986e+07	2.59818e+06	6.62298e+07	1.98546e+07
83	1.6	SU 01M	Superior	95	0	8.79826e+06	237308	1.82243e+07	2.20865e+06
84	1	SU 01M	Superior	95	15628.6	4.08241e+06	47682	7.55167e+06	1.26145e+06
85	0.7	SU 01M	Superior	95	0	1.28373e+07	470604	2.99755e+07	6.69862e+06
86	1.7	SU 01M	Superior	95	0	1.85988e+06	71226.5	8.04754e+06	1.6951e+06
87	5.2	SU 01M	Superior	95	0	3.62492e+06	1.97064e+06	1.30625e+07	2.14053e+06
88	2	SU 01M	Superior	95	15789.1	7.54911e+06	166135	2.5967e+07	1.97551e+06
89	0.8	SU 01M	Superior	95	0	9.28094e+06	433381	1.57594e+07	3.08355e+06
90	2.1	SU 01M	Superior	95	16956.7	7.43259e+06	278147	1.55227e+07	3.01492e+06
91	0.6	MI 27M	Michigan	102	8.42955e+06	3.60521e+07	5.5852e+06	1.78737e+08	4.76115e+07
92	2	MI 40	Michigan	167.6	3.27046e+06	2.10137e+08	4.77741e+07	2.45008e+08	7.69081e+07
93	0.8	MI 40	Michigan	167.6	3.81775e+06	9.9747e+07	2.16379e+07	2.09328e+08	5.12641e+07

## Sheet: Raw_Ct
Sample_ID	ACT				UBQ				NMHC				EF1A
	RT_rep1	RT_rep2	NRT_rep1	NRT_rep2	RT_rep1	RT_rep2	NRT_rep1	NRT_rep2	RT_rep1	RT_rep2	NRT_rep1	NRT_rep2	RT_rep1	RT_rep2	NRT_rep1	NRT_rep2
1	27.2348	27.2365	32.0773	32.2619	31.6529	32.2698	Undetermined	Undetermined	22.642	22.7383	21.9392	22.4888	28.9666	28.9708	37.2898	37.2943
2	25.3356	25.4935	32.1057	32.1867	29.0716	29.1862	Undetermined	Undetermined	22.7353	22.844	23.1645	23.2615	27.4019	27.57	37.9181	38.539
3	23.9726	24.0719	32.8693	33.1867	28.9186	29.1267	Undetermined	Undetermined	23.772	23.8534	24.1651	24.1667	26.1116	26.3956	38.2179	38.9853
4	24.4625	24.875	31.2985	31.6596	31.4424	31.518	Undetermined	Undetermined	22.4893	22.5239	22.2128	22.559	27.1091	27.5602	36.4579	36.9684
5	26.0231	26.5223	30.2143	30.7213	29.9775	30.1865	Undetermined	Undetermined	22.0697	22.1687	22.1636	22.2332	26.9116	27.4736	35.2405	36.3582
6	25.4826	25.4883	30.8703	31.0502	29.1464	29.358	Undetermined	Undetermined	22.6839	22.8016	22.1848	22.813	26.9761	27.0325	36.2072	37.1341
7	26.1857	26.4229	33.5157	33.9778	29.4455	29.5206	Undetermined	Undetermined	24.5683	24.6031	24.3025	24.7985	26.7773	27.0454	38.0874	38.6959
8	22.6802	22.7206	30.205	30.3952	26.3844	26.4307	Undetermined	Undetermined	21.903	21.9091	21.7531	22.1694	25.5971	25.6149	35.3374	36.6765
9	26.3538	26.4434	35.5646	36.958	31.8508	32.3246	Undetermined	Undetermined	25.8301	26.0217	25.8883	25.9558	28.6977	28.7062	40.0461	40.4947
10	27.6203	27.9078	31.6159	32.1571	31.5234	31.6102	Undetermined	Undetermined	23.0549	23.0729	23.0948	23.4774	28.4742	28.698	36.7821	38.0479
11	25.2915	25.2962	29.8941	30.2325	28.4912	28.6005	Undetermined	Undetermined	21.751	21.826	21.4052	21.7431	28.0217	28.0495	36.5368	37.2477
12	28.3116	28.3409	33.7483	33.7682	32.6514	32.656	Undetermined	Undetermined	24.8125	24.8985	24.8249	24.9811	29.1673	29.1746	38.1987	38.352
13	24.4083	24.4157	32.0703	32.6065	27.8156	27.93	Undetermined	Undetermined	22.8847	22.9393	22.8876	22.9755	25.6689	25.6745	37.2672	37.4925
14	28.665	28.9027	Undetermined	35.3721	31.4663	31.8764	Undetermined	Undetermined	27.0077	27.2231	27.3334	27.5407	29.1491	29.2578	Undetermined	41.6531
15	28.7986	28.8476	32.4757	32.734	32.8942	33.1445	Undetermined	Undetermined	23.687	23.7989	23.6648	23.7545	29.5227	29.5758	37.751	38.7512
16	27.354	27.4676	33.9669	34.3439	31.263	31.3218	Undetermined	Undetermined	24.7433	24.8242	24.8507	24.8845	28.973	28.991	38.8336	39.7328
17	27.6709	27.9513	31.4305	31.5913	32.0292	32.8659	Undetermined	Undetermined	22.3308	22.5747	22.618	22.8138	28.94	28.9627	36.8953	37.0386
18	27.1717	27.2405	31.1165	31.4386	30.9378	31.5733	Undetermined	Undetermined	21.8422	22.0313	21.2974	22.2066	29.6227	29.778	36.6957	36.728
19	24.9726	25.0218	29.9824	30.2147	29.0978	29.299	Undetermined	Undetermined	21.6801	21.7936	21.3116	22.1461	26.6027	26.6332	34.2499	34.5284
20	26.8666	26.9405	34.3279	34.5746	31.3626	31.3735	Undetermined	Undetermined	24.2162	24.3852	23.6746	24.0439	27.928	28.0974	37.7718	39.301
37	25.9444	25.9611	32.0638	32.4242	27.9571	28.7509	Undetermined	Undetermined	25.228	25.4128	25.1508	25.7209	25.7629	25.9778	37.0947	37.1191
38	29.0602	29.2544	37.2755	38.7161	34.2266	34.2581	Undetermined	Undetermined	30.8344	31.0542	31.9227	31.9587	31.055	31.1213	Undetermined	Undetermined
39	25.373	25.5183	31.2324	31.4178	30.9934	31.2714	Undetermined	Undetermined	23.661	23.9203	23.7369	24.1162	27.8008	27.8411	36.5413	36.9606
40	27.0713	27.124	32.2462	32.4692	30.9198	31.2965	Undetermined	Undetermined	23.9314	24.1619	24.0043	24.2396	28.9851	29.0194	39.1695	39.3215
57	27.9816	28.2348	32.6591	32.9777	31.4041	31.8107	Undetermined	Undetermined	25.4132	25.6427	25.5777	25.6613	28.057	28.5867	37.6358	37.8395
58	24.5589	24.6271	33.6078	34.3929	28.3292	28.419	Undetermined	Undetermined	26.0235	26.0268	25.7479	26.5983	25.9486	26.0043	38.263	38.8132
59	25.0962	25.6084	33.8503	33.9201	28.6197	28.828	Undetermined	Undetermined	25.2225	25.2343	25.6245	25.6482	25.6574	26.0589	38.4209	38.6089
60	26.3372	26.3819	32.6728	32.811	31.06	31.2299	Undetermined	Undetermined	24.0155	24.2492	23.7725	23.9814	28.1568	28.2192	36.2045	37.039
77	24.9615	25.0169	33.1575	34.3919	29.2038	29.2814	Undetermined	Undetermined	26.1613	26.1626	26.2101	26.4186	26.7499	27.0767	38.3916	39.3928
78	27.4571	27.59	30.9196	31.3177	33.1975	33.5866	Undetermined	Undetermined	22.7451	22.7717	22.7904	22.829	29.9046	29.9337	35.5117	36.0141
79	25.1348	25.1789	34.6831	35.0806	28.3681	28.5544	Undetermined	Undetermined	25.9045	25.96	26.2839	26.5419	26.5842	26.628	39.9045	39.9828
80	27.0695	27.075	33.3995	34.3564	32.0217	32.2186	Undetermined	Undetermined	24.659	24.9825	24.3135	24.5835	28.9708	29.0021	38.9747	39.1158
91	28.5068	28.9755	33.1209	33.3302	31.4454	31.4895	Undetermined	Undetermined	24.8177	25.1604	24.9921	25.0184	28.4402	28.605	38.807	39.2777
92	24.1965	24.3615	32.0443	32.1461	27.0389	27.1354	Undetermined	Undetermined	23.4281	23.4481	23.3614	24.0298	25.6149	25.7748	37.2003	38.1653
93	26.7096	26.8342	32.0311	32.2369	29.2228	29.4253	Undetermined	Undetermined	23.9552	23.9978	23.6897	24.048	27.8688	27.9562	37.7907	38.2127
21	27.3955	27.416	34.7496	35.0232	29.513	29.612	Undetermined	Undetermined	26.5927	26.6611	26.3094	26.5125	29.4473	29.458	Undetermined	39.8137
22	28.3	28.5723	37.8473	37.964	33.1059	33.3056	Undetermined	Undetermined	28.3984	28.5237	28.3713	28.4084	30.2053	30.6295	Undetermined	42.3816
23	24.1266	24.3928	31.2158	31.2416	27.6637	27.7348	Undetermined	Undetermined	23.614	24.0543	23.7416	23.8814	25.1669	25.5811	35.7131	36.2354
24	25.4074	25.6547	29.4438	29.6541	29.4906	29.8912	Undetermined	Undetermined	22.7176	23.1574	22.5727	22.8867	26.2377	26.5932	34.5463	35.0299
25	26.2969	26.3423	33.8602	34.2436	28.392	28.4648	Undetermined	Undetermined	25.7076	26.1065	26.2031	26.5666	26.6596	26.6603	38.9995	40.009
26	31.5044	31.9517	37.1816	37.5169	34.8321	35.4074	Undetermined	Undetermined	29.5851	29.731	29.0386	29.1131	33.5078	33.6575	40.7924	41.4691
26	31.5044	31.9517	37.1816	37.5169	34.8321	35.4074	Undetermined	Undetermined	29.5851	29.731	29.0386	29.1131	33.5078	33.6575	40.7924	41.4691
28	26.7584	27.1974	32.6538	32.6942	31.1666	31.2483	Undetermined	Undetermined	25.3462	25.4728	25.4319	25.6545	28.4942	28.8331	37.0345	37.8882
29	25.3884	25.451	28.2796	28.4156	30.1618	30.1808	Undetermined	Undetermined	20.3356	20.3668	20.0964	20.2299	27.7807	27.7959	33.2143	33.304
30	25.0714	25.408	27.1642	27.441	28.5235	28.6251	Undetermined	Undetermined	19.1604	19.1969	18.9743	19.9639	26.5703	26.727	32.1964	32.5174
31	26.175	26.4491	28.3218	28.3551	31.342	31.5976	Undetermined	Undetermined	19.724	20.2344	19.3959	19.6006	28.7109	28.9105	33.0369	33.1348
32	26.165	26.1694	28.7661	28.9452	29.8509	30.1818	Undetermined	Undetermined	20.4215	20.7673	19.9771	20.33	27.7257	27.7889	33.7296	34.1423
33	25.7566	25.8282	27.9944	28.0689	29.2915	29.4064	Undetermined	Undetermined	19.4143	19.7472	19.1373	19.3182	27.4464	27.475	32.8225	33.0965
34	26.8233	27.045	28.1529	28.2473	32.6487	33.0911	Undetermined	Undetermined	19.5914	19.9343	19.8105	20.0615	29.4698	29.6123	33.1966	33.7625
35	25.3472	25.3527	27.554	27.6319	29.7877	29.9671	Undetermined	Undetermined	20.5233	20.697	20.0246	20.4431	26.8655	26.8951	32.3334	32.357
36	24.6828	24.9386	25.9927	26.0543	31.5567	31.7057	Undetermined	Undetermined	18.2966	18.3211	18.1147	18.7421	27.2522	27.4904	31.3003	31.6902
41	23.9712	24.7022	25.2764	25.7421	30.6001	30.9362	Undetermined	Undetermined	18.0345	18.5041	17.5323	17.9336	26.8255	27.4618	30.8136	31.0504
42	25.0481	25.3564	25.4612	26.6726	31.4469	31.6829	Undetermined	Undetermined	18.7389	19.041	18.7785	18.8345	27.6899	27.9341	30.4662	31.2979
43	24.9971	25.7436	Undetermined	27.5507	31.6628	31.7043	Undetermined	Undetermined	18.8037	19.0631	18.4906	19.5136	28.3896	28.8223	Undetermined	32.0433
44	26.4818	26.7122	26.9873	27.2131	33.3815	33.9754	Undetermined	Undetermined	19.905	20.1247	20.3295	20.5899	29.2304	29.5237	31.4387	31.9922
45	27.5264	27.7103	28.4975	29.3007	32.9257	33.6184	Undetermined	Undetermined	22.6026	22.6083	21.0011	22.3991	28.8368	29.0136	33.9983	34.0133
46	26.6842	27.7699	29.0811	29.5327	29.9938	30.0279	Undetermined	Undetermined	22.0833	22.1056	21.5705	21.9109	26.9834	27.9165	33.2781	34.0256
47	26.1113	26.6821	27.5776	28.1609	31.7159	31.9711	Undetermined	Undetermined	20.3699	20.6349	20.2648	20.3554	28.8699	29.387	32.6548	33.1458
48	27.1982	27.444	26.7811	28.405	31.9833	32.2828	Undetermined	Undetermined	20.5025	20.9833	20.0854	20.596	28.9471	29.2896	31.91	32.9703
49	25.0817	25.9032	25.9538	26.6059	29.7368	29.9466	Undetermined	Undetermined	19.0401	19.4653	18.5916	18.9754	26.3603	27.4285	30.797	31.1421
50	26.4625	27.987	27.7882	28.4822	32.4151	32.7832	Undetermined	Undetermined	21.037	21.8426	21.4351	21.9169	28.4999	29.57	33.7557	34.2679
51	26.7404	27.4456	30.9667	31.3222	31.7679	31.7941	Undetermined	Undetermined	23.6003	23.7145	23.6133	23.8194	28.1434	28.7606	35.3853	35.9261
52	26.184	27.2879	32.5519	32.8558	30.6744	30.7028	Undetermined	Undetermined	24.6534	24.6877	24.5263	24.8688	27.6422	28.5733	37.0132	37.364
53	27.241	27.5813	30.6117	31.2079	31.3308	31.5045	Undetermined	Undetermined	22.8501	22.8869	22.6815	22.9807	28.821	29.3188	36.998	37.3678
54	26.8792	27.4646	29.5236	29.6461	30.1682	30.3947	Undetermined	Undetermined	22.0334	22.3249	22.1444	22.5816	27.594	28.0337	34.2764	34.313
55	25.4034	25.9549	30.3634	30.5776	28.6118	28.6331	Undetermined	Undetermined	23.1229	23.1623	22.9999	23.0307	26.5691	26.9634	35.986	36.4599
56	27.4618	28.1757	30.2476	30.9222	32.118	32.9045	Undetermined	Undetermined	22.8313	22.8987	22.8459	22.8706	29.6204	29.9103	35.0797	35.1561
61	24.4705	24.5053	27.4733	27.6543	30.9846	31.3239	Undetermined	Undetermined	20.2985	20.4185	20.3435	20.6108	26.9662	27.0189	33.4207	33.858
62	25.9839	25.9855	27.4224	27.4635	30.5616	31.2439	Undetermined	Undetermined	20.6704	21.5777	20.7811	21.1674	26.7755	26.9181	33.0113	33.1344
63	23.4658	24.145	24.1276	24.6582	32.2171	32.7678	Undetermined	Undetermined	16.4777	16.5106	16.3735	16.5288	27.3636	27.6621	29.4239	29.6653
64	24.8393	24.9394	26.2161	26.5352	29.4741	30.211	39.0751	Undetermined	17.4618	17.852	17.3937	17.7284	27.8612	28.0242	32.7692	32.8941
65	24.1877	24.511	25.2615	25.4187	30.4178	30.6406	Undetermined	Undetermined	17.4718	17.5931	17.3682	17.9048	26.788	27.1148	30.3203	30.5267
66	24.38	24.9843	31.1735	32.0298	31.2743	31.5482	Undetermined	Undetermined	23.267	23.5973	22.8308	22.9783	27.2423	27.6241	35.7568	36.1321
67	25.5923	26.2425	30.861	31.1705	30.2244	30.7918	Undetermined	Undetermined	22.9959	23.2427	22.964	23.1215	26.6553	27.1543	36.1135	36.7275
68	26.5516	27.1801	30.8414	30.8852	30.7796	30.969	Undetermined	Undetermined	22.3321	22.4108	22.0249	22.5018	28.5982	29.3218	35.133	35.2735
69	25.4675	25.8264	30.564	30.7243	30.7513	30.8938	Undetermined	Undetermined	22.4183	22.9639	22.5209	22.5919	28.417	28.6365	35.2007	35.8492
70	22.9422	24.8337	29.9406	29.9659	27.817	28.0741	Undetermined	Undetermined	21.847	22.1655	21.7277	22.2003	25.0402	26.5873	35.0182	35.0985
71	23.5052	24.121	29.4251	29.4429	27.4438	27.6177	Undetermined	Undetermined	20.663	20.6824	20.5386	20.6144	25.4459	25.7343	34.3305	34.6986
72	22.6841	23.1595	29.2886	29.5269	28.3197	28.3411	Undetermined	Undetermined	20.1042	20.3072	20.2403	20.422	26.6328	26.6974	34.376	34.4148
73	25.2389	25.5575	31.3313	31.4362	30.3342	30.5493	Undetermined	Undetermined	23.1157	23.2507	22.8911	23.1769	27.8196	28.1036	36.935	37.0005
74	25.9548	26.5882	31.0493	31.6762	30.3106	30.3388	Undetermined	Undetermined	23.3611	23.7423	23.1975	23.311	26.6374	26.9955	36.0344	36.2819
75	27.3037	28.3904	Undetermined	32.8973	32.0817	32.7769	Undetermined	Undetermined	24.3474	24.4278	24.0296	24.4761	28.8933	29.808	Undetermined	36.8469
76	27.9356	28.6594	Undetermined	30.7161	32.323	32.3499	Undetermined	Undetermined	22.6913	22.8271	22.4103	22.5716	29.8456	30.3353	Undetermined	34.2747
81	28.2017	28.2159	30.5432	30.6444	33.6145	33.9465	Undetermined	Undetermined	22.64	22.736	22.7295	22.8553	30.2524	30.4738	35.472	35.6483
82	26.7013	27.2496	30.3295	30.9754	31.1785	31.726	Undetermined	Undetermined	22.1207	22.2446	21.6211	21.9946	28.3664	28.9678	36.3586	38.1432
83	26.4082	26.5775	30.9346	31.1504	31.2969	32.7617	Undetermined	Undetermined	22.3122	22.4734	22.1995	22.2806	28.7886	28.8835	37.0437	37.1347
84	28.3562	28.4043	32.9088	33.1098	34.4955	34.6009	Undetermined	Undetermined	24.6605	24.6783	24.4174	24.6654	30.5187	30.5819	37.2581	37.5027
85	27.1031	27.3248	32.6254	32.6931	31.7648	32.3369	Undetermined	Undetermined	23.5336	23.7983	22.9824	23.3466	28.1763	28.5742	37.1641	37.1651
86	27.7684	28.3422	29.3499	29.389	33.2484	33.4139	Undetermined	Undetermined	20.562	20.5712	20.43	20.8371	28.8886	29.32	33.8302	33.9303
87	25.9717	26.1089	30.412	30.5095	27.4601	27.5932	Undetermined	Undetermined	21.736	21.987	21.7782	21.9612	26.8629	26.9625	35.961	36.0509
88	26.3275	26.4292	30.7244	30.9035	31.9769	32.041	Undetermined	Undetermined	21.952	21.9658	21.7396	21.8869	28.5824	28.6768	35.0996	35.6147
89	27.1142	27.1383	29.1639	29.4523	31.8428	32.0733	Undetermined	Undetermined	19.8454	20.0055	20.3651	20.3779	29.2762	29.4526	34.1576	34.5197
90	26.1659	26.6286	31.959	32.6389	31.2502	31.2919	Undetermined	Undetermined	22.7547	23.2001	23.2206	23.498	27.648	28.0928	35.8633	36.5341

## Sheet: Abbreviations
Abbreviations:
undetermined	specifies samples below the limit of detection
RT	reverse transcribed
NRT	no reverse transcription (control)
rep	technical replicate (n=2)
[ACT]RTmean-NRTmean	mean quantity of ACT in reverse transcribed samples - mean quantity of ACT in non-reverse transcribed samples (copy # mg-1)
